# Supplementary material for: Ethnic Issues and Disparities in Inflammatory Bowel Diseases: What Can We Learn from the Arab Population in Israel?
Source: J Pers Med. 2023 Jun 17;13(6):1008. doi: 10.3390/jpm13061008 (PMC10301587; doi:10.3390/jpm13061008)
Supplement: Supplementary file 1 [file jpm-13-01008-s001.zip]

Archive with 1 entries (1 files):
- jpm-2421161-supplementary.pdf
